# Supplementary material for: Cooperation Between Rhodococcus qinshengii and Rhodococcus erythropolis for Carbendazim Degradation
Source: Microorganisms. 2024 Dec 29;13(1):40. doi: 10.3390/microorganisms13010040 (PMC11767360; doi:10.3390/microorganisms13010040)
Supplement: Supplementary file 1 [file microorganisms-13-00040-s001.zip]

Archive with 1 entries (1 files):
- microorganisms-3385831-supplementary.pdf
